# Supplementary material for: Zero–Waste Recycling of Fiber/Epoxy from Scrap Wind Turbine Blades for Effective Resource Utilization
Source: Polymers (Basel). 2022 Dec 10;14(24):5408. doi: 10.3390/polym14245408 (PMC9785109; doi:10.3390/polym14245408)
Supplement: Supplementary file 1 [file polymers-14-05408-s001.zip]

Archive with 1 entries (1 files):
- polymers-2088074-Supplementary.pdf
